# Supplementary material for: Comparison of sequential multiplex PCR, sequetyping and whole genome sequencing for serotyping of Streptococcus pneumoniae
Source: PLoS One. 2017 Dec 13;12(12):e0189163. doi: 10.1371/journal.pone.0189163 (PMC5728576; doi:10.1371/journal.pone.0189163)
Supplement: S1 Table — (XLSX) [file pone.0189163.s001.xlsx]

## Sheet: Table
S1 Table. S. pneumoniae isolates and serotypes included in this study.
			Tested serotyping methods
Serotypes according to Quellung	Isolates ID		Sequential multiplex PCR	Sequetyping	WGS
1	MA096520		ü	ü
1	MA101323		ü	ü
1	LSPQ3053		ü	ü
2	LSPQ3054		ü	ü
3	MA100130		ü	ü
3	MA101386		ü	ü
3	MA080904				ü
3	MA081716				ü
3	MA082307				ü
3	MA086676				ü
3	MA096946				ü
3	LSPQ3055		ü	ü
3	SC0174				ü
3	SC0286				ü
4	MA100773		ü	ü
4	MA101744		ü	ü
4	MA079938				ü
4	LSPQ3124		ü	ü
5	MA082483		ü	ü
5	LSPQ3057		ü	ü
6A	MA099472		ü	ü
6A	MA101024		ü	ü
6A	LSPQ3058		ü	ü
6A	SC0022				ü
6B	MA098599		ü	ü
6B	MA101145		ü	ü
6B	LSPQ3770		ü	ü
6B	SC0023				ü
6B	SC0169				ü
6C	MA099139		ü	ü
6C	MA100925		ü	ü
6C	LSPQ4242		ü	ü
6C	SC0262				ü
6D	MA092686		ü	ü
6D	SC0129				ü
7A	LSPQ4102		ü	ü
7A	SC0025				ü
7B	LSPQ4103		ü	ü
7C	LSPQ4231		ü	ü
7F	MA093680		ü	ü
7F	MA097140		ü	ü
7F	MA099461		ü	ü
7F	MA081946				ü
7F	SC0218				ü
8	LSPQ3596		ü	ü
8	SC0028				ü
9A	MA080418		ü	ü
9A	SC0029				ü
9L	LSPQ4271		ü	ü	ü
9L	SC0011				ü
9N	MA098250		ü	ü
9N	MA100245		ü	ü
9N	MA080879				ü
9N	MA081113				ü
9N	MA099463		ü	ü
9N	SC0031				ü
9V	MA097827		ü	ü
9V	MA098806		ü	ü
9V	MA099234		ü	ü
9V	SC0172				ü
10A	MA090174		ü	ü
10A	MA095845				ü
10A	MA094933				ü
10A	MA094205				ü
10B	MA080812		ü	ü
10F	MA075627		ü	ü
11A	MA090298		ü	ü
11A	MA091851				ü
11A	SC0035				ü
11B	MA096566		ü	ü
11C	LSPQ4272		ü	ü	ü
11D	SC0271				ü
11F	MA073130		ü	ü
12A	MA097699		ü	ü
12A	SC0066				ü
12B	SC0268				ü
12F	LSPQ3064		ü	ü
12F	SC0199				ü
13	LSPQ3065		ü	ü
14	MA096954		ü	ü
14	MA098680		ü	ü
14	LSPQ3066		ü	ü
15A	MA100658		ü	ü
15A	MA101766		ü	ü
15A	MA080018				ü
15A	MA099389		ü	ü
15A	MA096792				ü
15A	MA095336				ü
15A	MA094663				ü
15A	MA093977				ü
15A	SC0042				ü
15B	MA099177		ü	ü
15B	MA096033				ü
15B	MA095997				ü
15B	MA094560				ü
15B	SC0044				ü
15C	MA096496		ü	ü
15C	SC0045				ü
15F	MA083248		ü	ü
16F	MA065427		ü	ü
16F	LSPQ4236		ü	ü
16F	MA093020				ü
17A	LSPQ4273		ü	ü	ü
17F	MA098807		ü	ü
18A	LSPQ4243		ü	ü
18A	SC0009				ü
18B	MA066814		ü	ü
18B	SC0049				ü
18C	MA093772		ü	ü
18C	MA099660		ü	ü
18C	MA095139		ü	ü
18C	SC0050				ü
18F	LSPQ4274		ü	ü	ü
18F	SC0051				ü
19A	MA101978		ü	ü
19A	MA083042		ü	ü
19A	MA084138		ü	ü
19A	MA083920				ü
19A	MA097921				ü
19A	MA098817				ü
19A	LSPQ3071		ü	ü
19A	MA080288				ü
19A	MA080125				ü
19A	MA079789				ü
19A	SC0010				ü
19F	MA100764		ü	ü
19F	MA101680		ü	ü
19F	MA098992		ü	ü
20	LSPQ3072		ü	ü
21	LSPQ3160		ü	ü
22A	MA095877		ü	ü
22A	SC0059				ü
22F	MA100780		ü	ü
22F	MA101987		ü	ü
22F	MA080654				ü
22F	LSPQ4162		ü	ü
22F	MA096962				ü
22F	MA094696				ü
22F	MA094689				ü
22F	SC0188				ü
22F	SC0291				ü
23A	MA082395				ü
23A	LSPQ3769		ü	ü
23B	MA099469		ü	ü
23F	MA100152		ü	ü
23F	MA101159		ü	ü
23F	MA099467		ü	ü
24A	LSPQ4275		ü	ü	ü
24B	MA096695				ü
24B	MA094350		ü	ü
24F	MA099028		ü	ü
25F	LSPQ4276		ü	ü	ü
27	MA088547		ü	ü
28A	MA099752		ü	ü
28F	LSPQ4277		ü	ü	ü
29	LSPQ3079		ü	ü
29	MA097586			ü	ü
29	MA098344			ü
29	MA098505			ü
29	MA100224			ü
29	MA101320			ü
29	MA099083			ü
31	LSPQ3080		ü	ü
32A	LSPQ4278		ü	ü	ü
32F	LSPQ3081		ü	ü
33A	MA086628		ü	ü
33A	SC0082				ü
33B	LSPQ4279		ü	ü	ü
33F	MA080211				ü
33F	MA099238		ü	ü
33F	SC0190				ü
34	MA101496		ü
34	MA101843		ü
34	MA102076		ü
34	MA102374		ü
34	MA102487		ü
34	LSPQ3127		ü	ü
34	MA099037		ü
34	MA096961				ü
35A	LSPQ4266		ü
35A	LSPQ4267		ü
35A	LSPQ4268		ü
35A	LSPQ4269		ü
35A	LSPQ4270		ü
35A	MA101545				ü
35A	MA092229		ü	ü
35A	MA082642		ü
35B	MA082394				ü
35B	MA097723		ü	ü
35C	LSPQ4280		ü	ü	ü
35F	MA081892				ü
35F	MA099195		ü	ü
36	LSPQ3641		ü	ü
37	LSPQ3645		ü	ü
37	SC0086				ü
38	LSPQ3642		ü	ü
39	LSPQ3646		ü	ü
40	LSPQ3162		ü	ü
41A	LSPQ3089		ü	ü
41F	LSPQ4281		ü	ü	ü
42	LSPQ3677		ü	ü
43	LSPQ3643		ü	ü
44	LSPQ3644		ü	ü
44	SC0212				ü
45	LSPQ3092		ü	ü
46	LSPQ3093		ü	ü
46	SC0096				ü
47A	LSPQ4282		ü	ü	ü
47F	LSPQ4283		ü	ü	ü
48	LSPQ3095		ü	ü
S. mitis(1)	ID112476		ü	ü
S. mitis(1)	MA084074		ü	ü
S. mitis(1)	MA084310		ü	ü
S. pseudopneumoniae(1)	ID111828		ü	ü
S. pseudopneumoniae(1)	ID112065		ü	ü
S. pseudopneumoniae(1)	ID112502		ü	ü
(1) Strains used as controls for specificity
