# Supplementary material for: Comparison of sequential multiplex PCR, sequetyping and whole genome sequencing for serotyping of Streptococcus pneumoniae
Source: PLoS One. 2017 Dec 13;12(12):e0189163. doi: 10.1371/journal.pone.0189163 (PMC5728576; doi:10.1371/journal.pone.0189163)
Supplement: S2 Table — (XLSX) [file pone.0189163.s002.xlsx]

## Sheet: Figure papier
S2 Table. Serotypes and identification level determined using the multiplex PCR and sequetyping methods.
Serotype(1)	CDC sequential multiplex PCR			Sequetyping (NCBI database)			Sequetyping (cpsB database)
	Serotype(s) determined	Identification level		Serotype(s) determined	Identification level (Online NCBI database)		Serotype(s) determined	Identification level (Local cpsB database)
1	1	Serotype		1	Serotype		1	Serotype
2	2	Serotype		2/41A	Subset		2/41A	Subset
3	3	Serotype		3	Serotype		3	Serotype
4	4	Serotype		4	Serotype		4	Serotype
5	5	Serotype		5	Serotype		5	Serotype
6A	6A/6B	Serogroup		6A	Serotype		6A	Serotype
6B	6A/6B	Serogroup		6B	Serotype (n=1)		6B	Serotype
				6F/6B/6A	Serogroup (n=2)
6C	6C/6D	Serogroup		6C	Serotype (n=1)		6C/6D	Serogroup
				6C/6D	Serogroup (n=2)
6D	6C/6D	Serogroup		6C/6D	Serogroup		6C/6D	Serogroup
7A	7A/7F	Serogroup		7A/7F	Serogroup		7A/7F	Serogroup
7B	7B/7C/40	Subset		40/7B	Subset		40/7B	Subset
7C	7B/7C/40	Subset		7C	Serotype		7C	Serotype
7F	7A/7F	Serogroup		7F/7A	Serogroup		7F/7A	Serogroup
8	8	Serotype		8	Serotype		8	Serotype
9A	9A/9V	Serogroup		9V	Misidentified		9V	Misidentified
9L	9N/9L	Serogroup		9L	Serotype		9L	Serotype
9N	9N/9L	Serogroup		9N	Serotype		9N	Serotype
9V	9A/9V	Serogroup		9V	Serotype		9V	Serotype
10A	10A	Serotype		10A	Serotype		10A	Serotype
10B	No amplification	ND		10B	Serotype		10B	Serotype
10F	10C/10F/33C	Subset		10F/10C	Serogroup		10F/10C	Serogroup
11A	11A/11D	Serogroup		11A/11D/18F	Subset		11A/11D/18F	Subset
11B	No amplification	ND		11B/11C	Serogroup		11B/11C	Serogroup
11C	No amplification	ND		11B/11C	Serogroup		11B/11C	Serogroup
11F	No amplification	ND		11C	Misidentified		11F/11C	Serogroup
12A	12A/12F/44/46	Subset		12F	Misidentified		12F	Misidentified
12F	12A/12F/44/46	Subset		12A	Misidentified		12A	Misidentified
13	13	Serotype		13/20	Subset		13/20	Subset
14	14	Serotype		14	Serotype		14	Serotype
15A	15A/15F	Serogroup		15A	Serotype		15A	Serotype
15B	15B/15C	Serogroup		15B	Serotype		15B	Serotype
15C	15B/15C	Serogroup		24F	Misidentified		24F	Misidentified
15F	15A/15F	Serogroup		15A	Misidentified		15A	Misidentified
16F	16F	Serotype		16F	Serotype		16F	Serotype
17A	No amplification	ND		10A	Misidentified		10A	Misidentified
17F	17F	Serotype		17F	Serotype		17F	Serotype
18A	18A/18B/18C/18F	Serogroup		18A	Serotype		18A	Serotype
18B	18A/18B/18C/18F	Serogroup		18B	Serotype		18B	Serotype
18C	18A/18B/18C/18F	Serogroup		18B	Misidentified		18B	Misidentified
18F	18A/18B/18C/18F	Serogroup		11A/11D/18F	Subset		11A/11D/18F	Subset
19A	19A	Serotype		19A	Serotype		19A	Serotype
19F	19F	Serotype		19F	Serotype (n=2)		19F	Serotype
				10A	Misidentified (n=1)
20	20	Serotype		20/13	Subset		20/13	Subset
Serotype	CDC sequential multiplex PCR			Sequetyping (NCBI database)			Sequetyping (cpsB database)
	Serotype(s) determined	Identification level		Serotype(s) determined	Identification level (Online NCBI database)		Serotype(s) determined	Identification level (Local cpsB database)
21	21	Serotype		21	Serotype		21	Serotype
22A	22A/22F	Serogroup		22F/22A	Serogroup		22F/22A	Serogroup
22F	22A/22F	Serogroup		22F/22A	Serogroup		22F/22A	Serogroup
23A	23A	Serotype		23A	Serotype		23A	Serotype
23B	23B	Serotype		23B	Serotype		23B	Serotype
23F	23F	Serotype		23F	Serotype (n=1)		23F	Serotype
				14/12/21/23F	Subset (n=2)
24A	24A/24B/24F	Serogroup		24A	Serotype		24A	Serotype
24B	24A/24B/24F	Serogroup		24B	Serotype		24B	Serotype
24F	24A/24B/24F	Serogroup		24B	Misidentified		24B	Misidentified
25F	38/25A/25F	Subset		No cpsB amplification
27	No amplification	ND		27	Serotype		27	Serotype
28A	No amplification	ND		28A	Serotype		28A	Serotype
28F	No amplification	ND		28F	Serotype		28F	Serotype
29	No amplification	ND		No cpsB amplification (n=1)
				35C/35B	Misidentified (n=6)		35C/35B	Misidentified
31	31	Serotype		31	Serotype		31	Serotype
32A	No amplification	ND		32F/32A	Serogroup		32F/32A	Serogroup
32F	No amplification	ND		32F/32A	Serogroup		32F/32A	Serogroup
33A	33A/33F/37	Subset		33A/33F/35A	Subset		33A/33F/35A	Subset
33B	No amplification	ND		33B	Serotype		33B	Serotype
33F	33A/33F/37	Subset		33F/33A/35F	Subset		33F/33A/35F	Subset
34	34	Serotype		34/17A	Subset		34/17A	Subset
35A	No amplification	Misidentified (n = 2)		35C/35B	Misidentified		35C/35B	Misidentified
	35A/35C/42	Subset (n = 5)
35B	35B	Serotype		35C/35B	Serogroup		35C/35B	Serogroup
35C	35A/35C/42	Subset		35C/35B	Serogroup		35C/35B	Serogroup
35F	35F/47F	Subset		35F/47F	Subset		35F/47F	Subset
36	No amplification	ND		36	Serotype		36	Serotype
37	33A/33F/37	Subset		No cpsB amplification
38	38/25A/25F	Subset		No cpsB amplification
39	39	Serotype		No cpsB amplification
40	7B/7C/40	Subset		40/7B	Subset		40/7B	Subset
41A	No amplification	ND		41F	Misidentified		41F	Misidentified
41F	No amplification	ND		41F	Serotype		41F	Serotype
42	35A/35C/42	Subset		35C/35B	Misidentified		35C/35B	Misidentified
43	No amplification	ND		No cpsB amplification
44	12A/12F/44/46	Subset		12B	Misidentified		12B	Misidentified
45	No amplification	ND		45	Serotype		45	Serotype
46	12A/12F/44/46	Subset		12A	Misidentified		12A	Misidentified
47A	No amplification	ND		47A	Serotype		47A	Serotype
47F	35F/47F	Subset		47F/35F	Subset		47F/35F	Subset
48	No amplification	ND		48	Serotype		48	Serotype
(1) Serotype determined with Quellung method
