# Supplementary material for: Comparison of sequential multiplex PCR, sequetyping and whole genome sequencing for serotyping of Streptococcus pneumoniae
Source: PLoS One. 2017 Dec 13;12(12):e0189163. doi: 10.1371/journal.pone.0189163 (PMC5728576; doi:10.1371/journal.pone.0189163)
Supplement: S3 Table — (XLSX) [file pone.0189163.s003.xlsx]

## Sheet: Table S1
S3 Table. WGS and assembly quality metrics.
Specimen	Serotype	Reads numbers	Assembly's length (bp)	N50 (bp)	Mean coverage
MA080904	3	407169	2123274	64114	1012
			2 061 860(1)	70 238(1)	37(1)
MA081716	3	579976	2013057	218480	204
MA082307	3	362116	2013998	167190	127
MA086676	3	337811	1987104	91651	67
MA096946	3	283092	2035090	136846	58
SC0174	3	306962	1982679	340013	69
SC0286	3	653001	2035174	205071	138
MA079938	4	256005	2108330	74514	45
SC0028	8	591174	2026596	141800	129
MA097586	29	555776	2063487	61494	113
MA096961	34	271637	2010588	64281	89
SC0086	37	549878	2009093	85740	125
SC0212	44	294317	2127539	199942	102
SC0096	46	480479	2075514	149388	115
MA094205	10A	1150155	2072743	115223	101
MA094933	10A	759133	2030675	86936	145
MA095845	10A	878063	2071308	98395	163
MA091851	11A	1068051	2004547	71048	106
SC0035	11A	569660	2027511	125531	122
LSPQ4272	11C	100065	2048913	58756	14
SC0271	11D	610239	2007544	132147	136
SC0066	12A	401728	2032975	74831	104
SC0268	12B	632729	2698601	10314	68
SC0199	12F	510777	2123538	81473	113
MA080018	15A	268153	2102343	95807	45
MA093977	15A	1153346	2062391	74270	95
MA094663	15A	406573	2159552	54348	286
MA095336	15A	814704	2145032	65535	138
MA096792	15A	735845	2071339	88561	114
SC0042	15A	451169	2070114	124602	99
MA094560	15B	979655	2161004	80855	197
MA095997	15B	985351	2084141	86217	182
MA096033	15B	739530	2204438	84611	157
SC0044	15B	562415	2084961	105197	125
SC0045	15C	522019	2086490	128627	120
MA093020	16F	1053173	2087852	113800	105
LSPQ4273	17A	155277	2104968	98305	17
SC0009	18A	472449	2028312	424607	102
SC0049	18B	381836	2285405	82749	67
SC0050	18C	489331	2130761	138595	103
LSPQ4274	18F	229176	2039481	109713	22
SC0051	18F	539149	2045210	393351	127
MA079789	19A	729967	2158928	71633	72
MA080125	19A	884691	2050610	71895	118
MA080288	19A	365612	2049835	69483	62
MA083920	19A	406715	2066049	86181	131
MA097921	19A	1023720	2129092	162090	171
MA098817	19A	540195	2093975	163676	89
SC0010	19A	424005	2111137	132496	101
SC0059	22A	556649	2067457	86425	115
MA080654	22F	404211	2069755	104357	92
MA094689	22F	489875	2083542	66632	78
MA094696	22F	788724	2082830	86596	100
MA096962	22F	301144	2036400	98394	54
SC0188	22F	416774	2128463	151633	84
SC0291	22F	703146	2107075	60906	175
MA082395	23A	429205	2050026	113480	93
LSPQ4275	24A	307126	2069490	78434	44
MA096695	24B	500784	2099306	88008	123
LSPQ4276	25F	545333	2076440	50116	82
LSPQ4277	28F	611811	2061209	90168	76
LSPQ4278	32A	751230	2111029	55533	115
SC0082	33A	514867	2042147	216927	109
LSPQ4279	33B	293694	2075758	68772	45
MA080211	33F	475948	2054380	140406	83
SC0190	33F	466007	2056844	200157	87
MA101545	35A	515979	2075501	162953	296
MA082394	35B	295082	2063773	101286	58
LSPQ4280	35C	285007	2143572	75491	35
MA081892	35F	494610	2043092	126588	104
LSPQ4281	41F	253861	2044177	72183	52
LSPQ4282	47A	382521	6793942	95131	32
			1 721 249(1)	49 041(1)	6(1)
LSPQ4283	47F	695607	2076447	71324	103
SC0022	6A	613299	2131777	143208	119
SC0023	6B	632742	2113678	145339	137
SC0169	6B	579748	2229142	111737	135
SC0262	6C	684939	2108584	144636	159
SC0129	6D	517590	2014126	158680	129
SC0025	7A	633052	1988895	76126	250
MA081946	7F	713798	1994145	67068	116
SC0218	7F	553480	2054220	105433	133
SC0029	9A	592150	2172419	157384	144
LSPQ4271	9L	117140	2074016	49807	14
SC0011	9L	486383	2077962	79857	128
MA080879	9N	438695	2103519	136064	85
MA081113	9N	591387	2066217	85471	97
SC0031	9N	634222	2051796	157652	141
SC0172	9V	538233	2119733	126138	138
(1) After filtrating small contigs with high coverage (>1000x)
(2) After filtrating non S. pneumoniae contigs
