# Supplementary material for: Comparison of sequential multiplex PCR, sequetyping and whole genome sequencing for serotyping of Streptococcus pneumoniae
Source: PLoS One. 2017 Dec 13;12(12):e0189163. doi: 10.1371/journal.pone.0189163 (PMC5728576; doi:10.1371/journal.pone.0189163)
Supplement: S4 Table — For PneumoCaT, the serotype chosen after the capsule variant analysis step is represented in bold. (XLSX) [file pone.0189163.s004.xlsx]

## Sheet: Figure papier
S4 Table. Serotypes and identification level determined with WGS methods. For PneumoCaT, the serotype chosen after the capsule variant analysis step is represented in bold.
Serotype	Assembly method			PneumoCaT
	Best hits(1)	Identification level		Best hits(2)	Identification level (considering only step 1)	Identification level (considering step 2, when applicable)
3	3	Serotype		3	Serotype	Serotype
4	4	Serotype		4	Serotype	Serotype
6A	6A	Serotype		6A	Serotype	Serotype
6B	6A/6B	Serogroup (n=1)		6A-6E	Misidentified (n=1)	Misidentified (n=1)
	6B	Serotype (n=1)		6A	Misidentified (n=1)	Misidentified (n=1)
6C	6C	Serotype		6D	Misidentified	Misidentified
6D	6B	Misidentified		6A-6E	Misidentified	Misidentified
7A	7A/7F	Serogroup		7A-7F	Serogroup	Serotype
7F	14	Misidentified (n=1)		14	Misidentified (n=1)	Misidentified (n=1)
	7A/7F	Serogroup (n=1)		7F	Serotype (n=1)	Serotype (n=1)
8	8	Serotype		8	Serotype	Serotype
9A	9A/9V	Serogroup		9A-9V	Serogroup	Misidentified
9L	9L	Serotype		9L-9N	Serogroup	Misidentified
9N	9N	Serotype		9L-9N	Serogroup	Serotype
9V	9A/9V	Serogroup		9V	Serotype	Serotype
10A	10A	Serotype		10A-10B	Serogroup	Serotype
11A	11A/11D	Serogroup		11A-11D	Serogroup (n=1)	Misidentified (n=1)
				11A	Serotype (n=1)	Serotype (n=1)
11C	11C	Serotype		11C-11C	Serogroup	Serotype
11D	11D	Serotype		11A-11D	Serogroup	Misidentified
12A	12A/46	Subset		12A-46	Subset	Serotype
12B	12B	Serotype		12A	Misidentified	Misidentified
12F	12F/44	Subset		12F	Serotype	Serotype
15A	15A	Serotype		15A	Serotype	Serotype
15B	15B/15C	Serogroup		15B-15C	Serogroup	Misidentified
15C	15B/15C	Serogroup		15C	Serotype	Serotype
16F	16F	Serotype		16F	Serotype	Serotype
17A	17A	Serotype		17A	Serotype	Serotype
18A	18A	Serotype		18A	Serotype	Serotype
18B	7B	Misidentified		7B	Misidentified	Misidentified
18C	18B/18C	Serogroup		18B	Misidentified	Misidentified
18F	18F	Serotype		18F	Serotype	Serotype
19A	19A	Serotype		19A	Serotype	Serotype
22A	22F/22A	Serogroup		22A-22F	Serogroup	Serotype
22F	22F/22A	Serogroup		22A-22F	Serogroup	Serotype
23A	23A	Serotype		23A	Serotype	Serotype
24A	24A	Serotype		24A	Serotype	Serotype
24B	24B	Serotype		24B-24F	Serogroup	Misidentified
25F	25A/25F	Serogroup		25A-25F	Serogroup	Misidentified
28F	28F	Serotype		28F	Serotype	Serotype
29	35B	Misidentified		35B	Misidentified	Misidentified
32A	32A/32F	Serogroup		32A-32F	Serogroup	Misidentified
33A	33A/33F	Serogroup		33A-33F	Serogroup	Misidentified
33B	33B	Serotype		33B	Serotype	Serotype
33F	33A/33F	Serogroup		33F	Serotype	Serotype
34	34	Serotype		34	Serotype	Serotype
35A	35C/42/35A	Subset		35C-42	Misidentified	Misidentified
35B	35B	Serotype		35B	Serotype	Serotype
35C	35C/42	Subset		35F	Misidentified	Misidentified
35F	35F	Serotype		41F	Serotype	Serotype
37	37	Serotype		37	Serotype	Serotype
41F	41F	Serotype		41A-41F	Serogroup	Serotype
44	12F/44	Subset		12A	Misidentified	Misidentified
46	12A/46	Subset		12A	Misidentified	Misidentified
47A	47A	Serotype		Failed(3)
47F	47F	Serotype		47F	Serotype	Serotype
(1) Best hit according to blast score and coverage
(2) Serotypes retained after the first analysis step. The final serotype determined after the capsular typing variant analysis step is showed in bold.
(3) Identification failed due to a low number of reads.
