# Supplementary material for: Comparison of sequential multiplex PCR, sequetyping and whole genome sequencing for serotyping of Streptococcus pneumoniae
Source: PLoS One. 2017 Dec 13;12(12):e0189163. doi: 10.1371/journal.pone.0189163 (PMC5728576; doi:10.1371/journal.pone.0189163)
Supplement: S5 Table — This test was realized using a two-way Wilcoxon-Mann-Whitney test with an alpha value set to 0.05. (XLSX) [file pone.0189163.s005.xlsx]

## Sheet: Statistical test
S5 Table: impact of N50 and coverage on identification quality. This test was realized using a two-way Wilcoxon-Mann-Whitney test with an alpha value set to 0,05.
Specimen	Serotype	Reads numbers	Assembly's length (bp)	Largest contig (bp)	N50 (bp)	Mean coverage	Identification level			Wilcoxon-Mann-Whitney test		Test performed on http://www.socscistatistics.com/tests/mannwhitney/Default2.aspx
SC0212	44	294317	2127539	444288	199942	102	Ambiguous			Summary
SC0096	46	480479	2075514	365956	149388	115	Ambiguous			Coverage
SC0066	12A	401728	2032975	176564	74831	104	Ambiguous			Group	p-value
SC0199	12F	510777	2123538	159692	81473	113	Ambiguous			Serotype-Serogroup	0.05486
MA101545	35A	515979	2075501	286061	162953	296	Ambiguous			Serotype-Ambiguous	0.57548
LSPQ4280	35C	285007	2143572	230492	75491	35	Ambiguous			Serotype-Misidentified	/
MA097586	29	555776	2063487	196889	61494	113	Misidentified
SC0049	18B	381836	2285405	216017	82749	67	Misidentified			N50
SC0218	7F	553480	2054220	317583	105433	133	Misidentified			Group	p-value
MA091851	11A	1068051	2004547	151627	71048	106	Serogroup			Serotype-Serogroup	0.97606
SC0035	11A	569660	2027511	333166	125531	122	Serogroup			Serotype-Ambiguous	0.54186
MA094560	15B	979655	2161004	151822	80855	197	Serogroup			Serotype-Misidentified	/
MA095997	15B	985351	2084141	254966	86217	182	Serogroup
MA096033	15B	739530	2204438	169702	84611	157	Serogroup
SC0044	15B	562415	2084961	321118	105197	125	Serogroup				Sigificant at α = 0,05
SC0045	15C	522019	2086490	388494	128627	120	Serogroup				Not sigificant at α = 0,05
SC0050	18C	489331	2130761	350049	138595	103	Serogroup
SC0059	22A	556649	2067457	204552	86425	115	Serogroup
MA080654	22F	404211	2069755	297023	104357	92	Serogroup
MA094689	22F	489875	2083542	207974	66632	78	Serogroup
MA094696	22F	788724	2082830	243814	86596	100	Serogroup
MA096962	22F	301144	2036400	257300	98394	54	Serogroup
SC0188	22F	416774	2128463	412859	151633	84	Serogroup
SC0291	22F	703146	2107075	276645	60906	175	Serogroup
LSPQ4276	25F	545333	2076440	197175	50116	82	Serogroup
LSPQ4278	32A	751230	2111029	105571	55533	115	Serogroup
SC0082	33A	514867	2042147	387226	216927	109	Serogroup
MA080211	33F	475948	2054380	246678	140406	83	Serogroup
SC0190	33F	466007	2056844	337630	200157	87	Serogroup
SC0022	6A	613299	2131777	384514	143208	119	Serogroup
SC0023	6B	632742	2113678	561617	145339	137	Serogroup
SC0025	7A	633052	1988895	143961	76126	250	Serogroup
MA081946	7F	713798	1994145	115076	67068	116	Serogroup
SC0029	9A	592150	2172419	379087	157384	144	Serogroup
SC0172	9V	538233	2119733	326364	126138	138	Serogroup
MA080904	3	407169	2061860	161387	70238	37	Serotype
MA081716	3	579976	2013057	345480	218480	204	Serotype
MA082307	3	362116	2013998	276730	167190	127	Serotype
MA086676	3	337811	1987104	243817	91651	67	Serotype
MA096946	3	283092	2035090	263351	136846	58	Serotype
SC0174	3	306962	1982679	463112	340013	69	Serotype
SC0286	3	653001	2035174	390935	205071	138	Serotype
MA079938	4	256005	2108330	214530	74514	45	Serotype
SC0028	8	591174	2026596	417290	141800	129	Serotype
MA096961	34	271637	2010588	133241	64281	89	Serotype
SC0086	37	549878	2009093	323230	85740	125	Serotype
MA094205	10A	1150155	2072743	330614	115223	101	Serotype
MA094933	10A	759133	2030675	303524	86936	145	Serotype
MA095845	10A	878063	2071308	303918	98395	163	Serotype
LSPQ4272	11C	100065	2048913	136078	58756	14	Serotype
SC0271	11D	610239	2007544	344620	132147	136	Serotype
SC0268	12B	632729	2698601	59472	10314	68	Serotype
MA080018	15A	268153	2102343	247306	95807	45	Serotype
MA093977	15A	1153346	2062391	330076	74270	95	Serotype
MA094663	15A	406573	2159552	176268	54348	286	Serotype
MA095336	15A	814704	2145032	176281	65535	138	Serotype
MA096792	15A	735845	2071339	241467	88561	114	Serotype
SC0042	15A	451169	2070114	198861	124602	99	Serotype
MA093020	16F	1053173	2087852	235604	113800	105	Serotype
LSPQ4273	17A	155277	2104968	305746	98305	17	Serotype
SC0009	18A	472449	2028312	744739	424607	102	Serotype
LSPQ4274	18F	229176	2039481	197877	109713	22	Serotype
SC0051	18F	539149	2045210	417980	393351	127	Serotype
MA079789	19A	729967	2158928	289688	71633	72	Serotype
MA080125	19A	884691	2050610	340957	71895	118	Serotype
MA080288	19A	365612	2049835	319774	69483	62	Serotype
MA083920	19A	406715	2066049	328634	86181	131	Serotype
MA097921	19A	1023720	2129092	355253	162090	171	Serotype
MA098817	19A	540195	2093975	381909	163676	89	Serotype
SC0010	19A	424005	2111137	300204	132496	101	Serotype
MA082395	23A	429205	2050026	273953	113480	93	Serotype
LSPQ4275	24A	307126	2069490	192635	78434	44	Serotype
MA096695	24B	500784	2099306	220680	88008	123	Serotype
LSPQ4277	28F	611811	2061209	239939	90168	76	Serotype
LSPQ4279	33B	293694	2075758	247620	68772	45	Serotype
MA082394	35B	295082	2063773	202017	101286	58	Serotype
MA081892	35F	494610	2043092	299061	126588	104	Serotype
LSPQ4281	41F	253861	2044177	158243	72183	52	Serotype
LSPQ4282	47A	382521	6793942	438741	95131	32	Serotype
LSPQ4283	47F	695607	2076447	171602	71324	103	Serotype
SC0169	6B	579748	2229142	367297	111737	135	Serotype
SC0262	6C	684939	2108584	323480	144636	159	Serotype
SC0129	6D	517590	2014126	265830	158680	129	Serotype
LSPQ4271	9L	117140	2074016	161368	49807	14	Serotype
SC0011	9L	486383	2077962	236509	79857	128	Serotype
MA080879	9N	438695	2103519	345799	136064	85	Serotype
MA081113	9N	591387	2066217	276495	85471	97	Serotype
SC0031	9N	634222	2051796	362428	157652	141	Serotype

## Sheet: Details N50
Serotype-Serogroup					Serotype-Ambiguous					Serotype-Misidentified
										Too small data for misidentified group (< 5)
Result Details					Result Details
Sample 1					Sample 1
Sum of ranks: 2123					Sum of ranks: 1565
Mean of ranks: 40.06					Mean of ranks: 29.53
Expected sum of ranks: 2120					Expected sum of ranks: 1590
Expected mean of ranks: 40					Expected mean of ranks: 30
U-value: 686					U-value: 184
Expected U-value: 689					Expected U-value: 159
Sample 2					Sample 2
Sum of ranks: 1037					Sum of ranks: 205
Mean of ranks: 39.88					Mean of ranks: 34.17
Expected sum of ranks: 1040					Expected sum of ranks: 180
Expected mean of ranks: 40					Expected mean of ranks: 30
U-value: 692					U-value: 134
Expected U-value: 689					Expected U-value: 159
Sample 1 & 2 Combined					Sample 1 & 2 Combined
Sum of ranks: 3160					Sum of ranks: 1770
Mean of ranks: 40					Mean of ranks: 30
Standard Deviation: 95.8471					Standard Deviation: 39.8748
The p-value is .97606. The result is not significant at p < .05.					The p-value is .54186. The result is not significant at p < .05.

## Sheet: Details coverage
Serotype-Serogroup					Serotype-Ambiguous					Serotype-Misidentified
										Too small data for misidentified group (< 5)
Result Details					Result Details
Sample 1					Sample 1
Sum of ranks: 1935					Sum of ranks: 1567
Mean of ranks: 36.51					Mean of ranks: 29.57
Expected sum of ranks: 2120					Expected sum of ranks: 1590
Expected mean of ranks: 40					Expected mean of ranks: 30
U-value: 874					U-value: 182
Expected U-value: 689					Expected U-value: 159
Sample 2					Sample 2
Sum of ranks: 1225					Sum of ranks: 203
Mean of ranks: 47.12					Mean of ranks: 33.83
Expected sum of ranks: 1040					Expected sum of ranks: 180
Expected mean of ranks: 40					Expected mean of ranks: 30
U-value: 504					U-value: 136
Expected U-value: 689					Expected U-value: 159
Sample 1 & 2 Combined					Sample 1 & 2 Combined
Sum of ranks: 3160					Sum of ranks: 1770
Mean of ranks: 40					Mean of ranks: 30
Standard Deviation: 95.8471					Standard Deviation: 39.8748
The p-value is .05486. The result is not significant at p < .05.					The p-value is .57548. The result is not significant at p < .05.
